# Supplementary material for: Actionable gene-based classification toward precision medicine in gastric cancer
Source: Genome Med. 2017 Oct 31;9:93. doi: 10.1186/s13073-017-0484-3 (PMC5664811; doi:10.1186/s13073-017-0484-3)
Supplement: Supplementary file 1 — Clinicopathological characteristics of 207 Japanese gastric cancers. (XLSX 38 kb) [file 13073_2017_484_MOESM1_ESM.xlsx]

## Sheet: Table S1
	Table S1. Clinicopathological characteristics of 207 Japanese gastric cancer.
			No. of patients (%)
	Patient age (years)	Median (range)	66	(27-87)
	Patient gender	Male	146	(70.5)
		Female	61	(29.5)
	Tumor location	GEJ or Cardia	34	(16.4)
		Body or Fundus	82	(39.6)
		Antrum or Pyrolus	91	(44.0)
	Lauren classification	Intestinal	111	(53.6)
		Diffuse	85	(41.1)
		Mixed	11	(5.3)
	T*	T1	16	(7.7)
		T2	35	(16.9)
		T3	70	(33.8)
		T4	86	(41.5)
	N*	N0	57	(27.5)
		N1	38	(18.4)
		N2	36	(17.4)
		N3	76	(36.7)
	M*	M0	180	(87.0)
		M1	27	(13.0)
	Stage*	I	29	(14.0)
		II	58	(28.0)
		III	93	(44.9)
		IV	27	(13.0)
	Lymphateic invasion	Presence	149	(72.0)
		Absence	57	(27.5)
		Unknown**	1	(0.5)
	Venous invasion	Presence	120	(58.0)
		Absence	86	(41.5)
		Unknown**	1	(0.5)
	GEJ, gastroesopahgeal junction
	* UICC TNM Classification of Malignant Tumours, seventh edition
	** One patient didn't receive gastrectomy.
